# Supplementary material for: The Impact of Urbanization on Taxonomic Diversity and Functional Similarity among Butterfly Communities in Waterfront Green Spaces
Source: Insects. 2023 Oct 31;14(11):851. doi: 10.3390/insects14110851 (PMC10671622; doi:10.3390/insects14110851)
Supplement: Supplementary file 1 [file insects-14-00851-s001.zip]

Archive with 1 entries (1 files):
- insects-2625911-supplementary.pdf
